# Supplementary material for: Scavenger Receptor C1 Mediates Toxicity of Binary Toxin from Lysinibacillus sphaericus to Ag55 Cells
Source: Toxins (Basel). 2024 Aug 21;16(8):369. doi: 10.3390/toxins16080369 (PMC11359365; doi:10.3390/toxins16080369)
Supplement: Supplementary file 1 [file toxins-16-00369-s001.zip]

Archive with 1 entries (1 files):
- toxins-3111987-supplementary.pdf
